# Supplementary material for: In Situ Electrochemical Synthesis of Squamous-like Cu2S Induced by Sulfate-Reducing Bacteria as a Fenton-like Catalyst in Wastewater Treatment: Catalytic Performance and Mechanism
Source: Nanomaterials (Basel). 2024 Apr 2;14(7):621. doi: 10.3390/nano14070621 (PMC11013312; doi:10.3390/nano14070621)
Supplement: Supplementary file 1 [file nanomaterials-14-00621-s001.zip]

Archive with 1 entries (1 files):
- nanomaterials-2916491-supplementary.pdf
